# Supplementary material for: Total Fatty Acid and Polar Lipid Species Composition of Human Milk
Source: Nutrients. 2021 Dec 29;14(1):158. doi: 10.3390/nu14010158 (PMC8747362; doi:10.3390/nu14010158)
Supplement: Supplementary file 1 [file nutrients-14-00158-s001.zip]

Archive with 1 entries (1 files):
- nutrients-1522793-supplementary.pdf
